# Supplementary material for: Characterizing the Relationship Between Neutralization Sensitivity and env Gene Diversity During ART Suppression
Source: Front Immunol. 2021 Sep 15;12:710327. doi: 10.3389/fimmu.2021.710327 (PMC8479156; doi:10.3389/fimmu.2021.710327)
Supplement: Supplementary file 2 [file Table_1.xlsx]

## Sheet: Sheet1
	Supplementary Table 1. Sensitivity of QVOA outgrowth viruses to bNAbs
			IC50
	Participant ID	Virus	VRCO1	VRC07-523	3BNC117	N6	PGT121	10-1074	PGDM1400	CAP256. VRC26.25	PG9	10E8v4-V5R-100cF		IC50 (µg/ml)	Geomean of all bNAbs
	OM5334	1	14.4192	3.94773	8.6251	2.35277	0.0754681	0.0859733	1.81195	42.5896	0.298414	3.58485		>50	1.90173
		7	39.1279	13.7084	33.7387	9.15851	0.240731	0.310606	8.31468	>50	3.03295	9.6733		10-50	6.57571
		10	15.5436	5.01905	12.8501	3.7052	0.0587443	0.100991	4.17693	>50	0.360025	5.47428		1-10	2.4875
		11	34.3416	8.01301	21.0621	5.6592	0.108726	0.222298	7.73859	>50	1.03854	9.00461		0.1-1	4.4235
	OM5267	1	43.7753	0.701415	0.212342	0.43101	0.12802	4.97927	>50	>50	>50	2.89411		<0.1	3.81206
		4	>50	2.6638	0.739584	1.98106	0.0831344	0.207665	>50	>50	>50	1.0614			3.67307
		5	1.97573	0.322794	0.0850626	0.146165	0.0834535	0.0670408	>50	>50	>50	1.03972			1.19147
	OM5346	2	>50	0.383942	1.28381	0.114551	18.4972	>50	0.0132728	0.0006	0.132888	0.666532			0.53275
		3	4.48876	1.56622	>50	>50	8.75254	0.679177	>50	>50	50	7.93577			12.6344
		4	14.0692	0.224025	0.414739	0.0795077	>50	>50	0.00782037	0.0006	0.158907	0.100685			0.338079
		5	6.7758	1.21764	0.705476	1.04894	>50	0.118871	>50	1.15405	>50	2.0153			3.40743
	OM5148	2	9.27437	3.26695	1.46816	2.0329	0.259176	0.195551	1.32336	>50	>50	25.1074			3.61459
	CIRC1096	2	9.91956	1.95244	0.919693	1.34002	>50	>50	>50	>50	7.27796	0.595161			7.60388
		3	>50	13.4783	12.1431	9.96593	>50	>50	>50	>50	>50	0.958172			21.816
		4	8.24568	1.54768	0.989618	1.27519	>50	>50	>50	>50	1.35403	3.07509			7.28168
		5	45.7601	6.44919	5.07695	5.99594	>50	>50	>50	>50	>50	3.32398			19.8151
		6	3.54292	0.876671	0.465073	0.892022	>50	>50	>50	>50	0.603681	1.1405			4.72485
	OM5162	1	5.18862	0.649075	0.745907	1.12043	0.118349	0.164716	27.9333	>50	>50	6.99129			2.772
		13	>50	9.62471	9.86808	16.6633	>50	>50	9.824	3.0587	>50	4.93938			16.4693
		15	>50	21.8965	10.1377	16.9027	>50	>50	9.55092	0.591007	>50	14.4765			16.914
	OM5001	3	3.62624	0.750637	1.11349	0.458244	0.258662	1.3441	3.99769	>50	0.183917	1.22754			1.3609
		7	4.24371	1.01234	1.4338	1.01815	0.097891	1.68721	>50	>50	0.277632	1.2639			1.97624
		10	3.13776	0.543844	0.62003	0.652773	0.155741	0.115531	1.79306	>50	0.0962259	0.0512107			0.594236
	OM5365	1	16.4215	2.84227	1.41516	4.01419	0.157584	0.104831	0.764245	>50	0.340241	5.77533			1.66776
		2	6.79013	1.87969	1.23375	2.2233	0.314085	0.690659	4.52045	>50	0.489491	1.70832			1.92954
			IC80
	Participant ID	Virus	VRCO1	VRC07-523	3BNC117	N6	PGT121	10-1074	PGDM1400	CAP256. VRC26.25	PG9	10E8v4-V5R-100cF			Geomean of all bNAbs
	OM5334	1	35.3805	10.0638	25.8059	6.29219	0.173699	0.206705	5.01122	>50	1.60578	11.7383			5.00196
		7	>50	25.9672	46.3313	17.3315	0.411891	0.454603	24.3869	>50	37.2555	20.372			13.3563
		10	32.4552	13.6823	26.4512	8.40644	0.144672	0.243653	14.2082	>50	1.56806	17.6289			6.07401
		11	47.6784	14.2839	40.6413	11.7823	0.21804	0.370946	20.1192	>50	4.38409	15.1477			8.40624
	OM5267	1	>50	1.75419	0.754971	1.29755	0.477503	12.8882	>50	>50	>50	14.0771			7.88622
		4	>50	19.0738	5.42305	7.92003	0.450516	0.704154	>50	>50	>50	5.64745			9.91407
		5	5.74603	0.903086	0.336064	0.695181	0.286832	0.235713	>50	>50	>50	8.57513			3.1216
	OM5346	2	>50	1.55097	13.6456	0.691122	>50	>50	0.0828601	0.000468105	1.13191	5.565			1.84079
		3	13.0967	4.52544	>50	>50	>50	2.67443	>50	50	>50	12.5626			22.3509
		4	>50	1.06696	4.35671	0.414876	>50	>50	0.0405635	0.000186833	1.69814	0.940552			1.11303
		5	25.1049	3.19538	1.84656	3.20209	0.137198	0.407366	>50	>50	>50	9.46222			5.61864
	OM5148	2	21.2796	6.18655	2.00428	3.6903	0.484585	0.383186	4.33684	>50	>50	>50			6.29694
	CIRC1096	2	21.8002	5.39155	2.48079	4.37231	>50	>50	>50	>50	>50	5.49925			17.1421
		3	>50	37.187	38.2317	37.3506	>50	>50	>50	>50	>50	9.83378			39.009
		4	26.5181	4.7762	2.02852	4.84327	>50	>50	>50	>50	>50	16.4914			19.0856
		5	>50	11.5397	18.0599	10.1815	>50	>50	>50	>50	>50	11.7843			28.7862
		6	10.8885	2.48656	1.45303	1.88537	>50	>50	>50	>50	>50	8.39851			13.4564
	OM5162	1	13.65	1.32291	1.59149	2.88264	0.259445	0.287586	>50	>50	>50	19.5975			5.22418
		13	>50	>50	17.5563	>50	>50	>50	41.9575	>50	>50	25.342			41.3416
		15	>50	>50	14.2788	>50	>50	>50	12.3299	>50	>50	46.8705			38.1008
	OM5001	3	10.4108	1.82518	2.15883	1.86381	0.55498	1.88532	>50	>50	0.409409	3.95161			3.55627
		7	13.7473	2.21578	3.53055	4.31616	0.300824	>50	>50	>50	0.79046	7.86589			6.36141
		10	8.59356	1.60154	2.05091	2.35654	0.552909	0.674579	11.3083	>50	0.322505	0.59463			2.20281
	OM5365	1	>50	9.49247	4.52998	16.1133	0.563179	0.317225	2.12065	>50	1.01723	18.8114			5.12734
		2	26.0632	5.17108	3.97277	6.76849	1.05284	5.99015	10.3858	>50	2.08377	5.58264			6.51642
